# Supplementary material for: Effect of ocean outfall discharge volume and dissolved inorganic nitrogen load on urban eutrophication outcomes in the Southern California Bight
Source: Sci Rep. 2023 Dec 13;13:22148. doi: 10.1038/s41598-023-48588-2 (PMC10719394; doi:10.1038/s41598-023-48588-2)
Supplement: Supplementary file 2 — Supplementary Information 2. [file 41598_2023_48588_MOESM2_ESM.xlsx]

## Sheet: Sheet1
POTW Treatment Level
	Current (average 2016-2017)					Partial Nitrification-Denitrification (~50% inorganic N reduction)																		Full Nitrification-Denitrification (~85% inorganic N reduction)
						0% Recycling						50% Recycling						90% Recycling						0% Recycling						50% Recycling						90% Recycling							notes
	NH4 mg/L	NO3+NO2 mg/L	DIN mg/L	kg DIN /day	MGD (million gallons per day)	NH4 mg/L	NO3+NO2 mg/L	DIN mg/L	kg DIN /day	MGD (million gallons per day)	% load change	NH4 mg/L	NO3+NO2 mg/L	DIN mg/L	kg DIN /day	MGD (million gallons per day)	% load change	NH4 mg/L	NO3+NO2 mg/L	DIN mg/L	kg DIN /day	MGD (million gallons per day)	% load change	NH4 mg/L	NO3+NO2 mg/L	DIN mg/L	kg DIN /day	MGD (million gallons per day)	% load change	NH4 mg/L	NO3+NO2 mg/L	DIN mg/L	kg DIN /day	MGD (million gallons per day)	% load change	NH4 mg/L	NO3+NO2 mg/L	DIN mg/L	kg DIN /day	MGD (million gallons per day)	% load change
HTP	44.7	0.4	45.1	37569.7	219.534	7	13	20	16633.8	219.534	-55.7254	11.4	20	31.4	15677.2	131.72	-58.2716	23.9	40.2	64.1	14912	61.4695	-60.3085	1	4	5	4161.78	219.534	-88.9225	1.6	6.2	7.8	3891.18	131.72	-89.6428	3.4	12.4	15.8	3674.7	61.4695	-90.219
JWPCP	44	0.2	44.2	42643.6	255.315	7	13	20	19344.9	255.315	-54.6358	11.4	20	31.4	18232.4	153.189	-57.2446	23.9	40.2	64.1	17342.4	71.4883	-59.3317	1	4	5	4840.1	255.315	-88.6499	1.6	6.2	7.8	4525.4	153.189	-89.3879	3.4	12.4	15.8	4273.64	71.4883	-89.9783
OC San	24.4	17	41.4	14873.3	95.1005	13.6	23.6	37.2	13392.7	95.1005	-9.95484	13.5	23.5	37	11999.4	85.4171	-19.3224	22.6	37.9	60.5	11583.3	50.564	-22.1201	2	7.7	9.7	3504.22	95.1005	-76.4395	2	7.7	9.7	3147.41	85.4171	-78.8385	3.4	12.4	15.8	3022.76	50.564	-79.6766		higher concentrations because OC San is recycling at a higher rate (~50-60%) and higher water efficiency (85%) than the experimental value of 50% recycling and 80% water efficiency. After setting concentration value to partial/full nitrification-denitrification, need to then recycle at the rate they are currently recycling
PLWTP	39.5	0.3	39.8	20581.8	136.409	7	13	20	10335.5	136.409	-49.7831	11.4	20	31.4	9741.16	81.8454	-52.671	23.9	40.2	64.1	9265.65	38.1945	-54.9813	1	4	5	2585.95	136.409	-87.4357	1.6	6.2	7.8	2417.81	81.8454	-88.2527	3.4	12.4	15.8	2283.3	38.1945	-88.9062
Aliso Creek Ocean Outfall	18.7	16.3	35	1302.97	9.83173	7	13	20	744.927	9.83173	-42.8286	11.4	20	31.4	702.088	5.89904	-46.1164	23.9	40.2	64.1	667.816	2.75288	-48.7467	1	4	5	186.383	9.83173	-85.6955	1.6	6.2	7.8	174.254	5.89904	-86.6264	3.4	12.4	15.8	164.551	2.75288	-87.3711
Avalon WWTF	2.2	20.9	23.1	37.4556	0.428483	5.5	12.6	18.1	29.3868	0.428483	-21.5423	9	19.4	28.4	27.6302	0.25709	-26.2323	18.8	38.9	57.7	26.2248	0.119975	-29.9844	1	4	5	8.12289	0.428483	-78.3133	1.6	6.2	7.8	7.59475	0.25709	-79.7233	3.4	12.4	15.8	7.17222	0.119975	-80.8514
Camp Pendleton	0.2	14	14.2	92.0878	1.71724	0.2	13	13.2	85.6127	1.71724	-7.03147	0.3	20	20.3	79.2425	1.03035	-13.9489	0.5	40.2	40.7	74.1464	0.480828	-19.4829	1	4	5	32.5543	1.71724	-64.6486	1.6	6.2	7.8	30.4358	1.03035	-66.9491	3.4	12.4	15.8	28.741	0.480828	-68.7895
Carpinteria Sanitary District	0.5	14	14.5	62.5065	1.13609	0.5	13	13.5	58.2227	1.13609	-6.85337	0.9	20	20.9	53.9687	0.681654	-13.659	1.8	40.2	42	50.5656	0.318105	-19.1034	1	4	5	21.5613	1.13609	-65.5055	1.6	6.2	7.8	20.1592	0.681654	-67.7487	3.4	12.4	15.8	19.0374	0.318105	-69.5433
El Estero WWTF	39.7	0.1	39.8	836.27	5.5629	7	13	20	421.494	5.5629	-49.5983	11.4	20	31.4	397.255	3.33774	-52.4968	23.9	40.2	64.1	377.863	1.55761	-54.8157	1	4	5	105.458	5.5629	-87.3895	1.6	6.2	7.8	98.595	3.33774	-88.2101	3.4	12.4	15.8	93.1048	1.55761	-88.8667
Encina Ocean Outfall	36.7	0.1	36.8	3001.19	21.5612	7	13	20	1633.67	21.5612	-45.566	11.4	20	31.4	1539.72	12.9367	-48.6964	23.9	40.2	64.1	1464.56	6.03714	-51.2007	1	4	5	408.743	21.5612	-86.3806	1.6	6.2	7.8	382.144	12.9367	-87.2669	3.4	12.4	15.8	360.864	6.03714	-87.9759
Fallbrook	0.1	14	14.1	66.002	1.23245	0.1	13	13.1	61.354	1.23245	-7.04219	0.2	20	20.2	56.7845	0.739467	-13.9655	0.5	40.2	40.7	53.1289	0.345085	-19.5041	1	4	5	23.363	1.23245	-64.6026	1.6	6.2	7.8	21.8435	0.739467	-66.9049	3.4	12.4	15.8	20.6271	0.345085	-68.7477
Goleta	1	14	15	175.787	3.09381	1	13	14	164.121	3.09381	-6.63624	1.6	20	21.6	152.398	1.85628	-13.3054	3.4	40.2	43.6	143.019	0.866265	-18.6407	1	4	5	58.6503	3.09381	-66.6356	1.6	6.2	7.8	54.8336	1.85628	-68.8068	3.4	12.4	15.8	51.7802	0.866265	-70.5438
Hale	19	16	35	1121.91	8.46552	7	13	20	641.413	8.46552	-42.8286	11.4	20	31.4	604.526	5.07931	-46.1164	23.9	40.2	64.1	575.017	2.37035	-48.7467	1	4	5	160.484	8.46552	-85.6955	1.6	6.2	7.8	150.04	5.07931	-86.6264	3.4	12.4	15.8	141.685	2.37035	-87.3711
Montecito	0.2	14	14.2	31.2605	0.58131	0.2	13	13.2	29.0686	0.58131	-7.01178	0.3	20	20.3	26.91	0.34878	-13.9169	0.7	40.2	40.9	25.1832	0.16276	-19.441	1	4	5	11.0201	0.58131	-64.7475	1.6	6.2	7.8	10.3029	0.34878	-67.0416	3.4	12.4	15.8	9.72924	0.16276	-68.8769
Oceanside	42	0.1	42.1	1881.11	11.7962	7	13	20	893.786	11.7962	-52.4861	11.4	20	31.4	842.386	7.0777	-55.2186	23.9	40.2	64.1	801.265	3.30294	-57.4046	1	4	5	223.625	11.7962	-88.112	1.6	6.2	7.8	209.073	7.07774	-88.8857	3.4	12.4	15.8	197.43	3.30294	-89.5046
Oxnard	34.9	1.8	36.7	2129.18	15.3262	7	13	20	1161.25	15.3262	-45.4603	11.4	20	31.4	1094.47	9.19573	-48.5968	23.9	40.2	64.1	1041.04	4.2913	-51.106	1	4	5	290.544	15.3262	-86.3542	1.6	6.2	7.8	271.637	9.1957	-87.2422	3.4	12.4	15.8	256.511	4.29133	-87.9526
San Clemente	0.1	14	14.1	0.877067	0.0164207	0.1	13	13.1	0.815151	0.01642	-7.05953	0.2	20	20.2	0.754325	0.00985244	-13.9946	0.3	40.2	40.5	0.705665	0.00459781	-19.5427	1	4	5	0.311294	0.01642	-64.5074	1.6	6.2	7.8	0.291036	0.00985244	-66.8172	3.4	12.4	15.8	0.27483	0.00459	-68.6649
San Elijo	47.5	3	50.5	288.448	1.50576	7	13	20	114.09	1.50576	-60.4471	11.4	20	31.4	107.528	0.903455	-62.7217	23.9	40.2	64.1	102.279	0.421612	-64.5414	1	4	5	28.5452	1.50576	-90.1039	1.6	6.2	7.8	26.6876	0.9034	-90.7479	3.4	12.4	15.8	25.2015	0.421612	-91.2631
San Juan Creek	34.9	0.1	35	1521.06	11.479	7	13	20	869.762	11.479	-42.8188	11.4	20	31.4	819.743	6.887	-46.1073	23.9	40.2	64.1	779.728	3.214	-48.738	1	4	5	217.614	11.479	-85.6933	1.6	6.2	7.8	203.453	6.88	-86.6243	3.4	12.4	15.8	192.124	3.214	-87.3691
South Bay International	8.6	14	22.6	2099.3	24.554	7	13	20	1856.43	24.55	-11.5692	11.3	20	31.3	1749.54	14.732	-16.661	23.7	40.2	63.9	1664.02	6.875	-20.7345	1	4	5	465.494	24.554	-77.8262	1.6	6.2	7.8	435.202	14.732	-79.2692	3.4	12.4	15.8	410.968	6.875	-80.4236
South Bay Reclamation	0.4	43.4	43.8	563.569	3.3989	7	13	20	257.532	3.3989	-54.3033	11.4	20	31.4	242.722	2.039	-56.9313	23.9	40.2	64.1	230.874	0.95169	-59.0337	1	4	5	64.4346	3.3989	-88.5667	1.6	6.2	7.8	60.2414	2.0393	-89.3107	3.4	12.4	15.8	56.8869	0.95169	-89.906
Summerland	0	14	14	10.6339	0.1999	0	13	13	9.87983	0.19999	-7.09154	0.1	20	20.1	9.14022	0.11999	-14.0467	0.1	40.2	40.3	8.54853	0.05599	-19.6109	1	4	5	3.79137	0.1999	-64.3466	1.6	6.2	7.8	3.54464	0.11999	-66.6667	3.4	12.4	15.8	3.34726	0.05599	-68.5229
Terminal Island	2.2	5.6	7.8	367.429	12.424	2	5.6	7.6	361.131	12.424	-1.71387	3	7.9	10.9	338.875	8.1972	-7.77113	6.3	15.8	22.1	321.033	3.825	-12.6271	1	4	5	233.869	12.424	-36.3498	1.5	5.6	7.1	218.696	8.1972	-40.4793	3.1	11.2	14.3	206.52	3.825	-43.7932
Sum of loading				131257					69100.9						64495.9						61510.4						17636.6						16360.8						15501
% reduction compared to current day loading									47.3547						50.863						53.1376						86.5633						87.5353						88.1904
Flow weighted loading				5706.84					3004.39						2804.17						2674.36						766.81						711.341						673.955
Flow weighted average DIN mg/L				41.2463					21.7144						31.9363						62.5769						5.54213						8.10146						15.7697
